# Supplementary material for: Bacteriophage Cocktails in the Post-COVID Rehabilitation
Source: Viruses. 2022 Nov 23;14(12):2614. doi: 10.3390/v14122614 (PMC9783051; doi:10.3390/v14122614)
Supplement: Supplementary file 1 [file viruses-14-02614-s001.zip]

Archive with 7 entries (6 files):
- viruses-1990878-supplementary/Supplementary files/
- viruses-1990878-supplementary/Supplementary files/Figure S1.png
- viruses-1990878-supplementary/Supplementary files/Table S1.pdf
- viruses-1990878-supplementary/Supplementary files/Table S2.pdf
- viruses-1990878-supplementary/Supplementary files/Video S1.avi
- viruses-1990878-supplementary/Supplementary files/Video S2.avi
- viruses-1990878-supplementary/Supplementary files/Video S3.avi
